# Supplementary material for: Early-Transmitted Variants and Their Evolution in a HIV-1 Positive Couple: NGS and Phylogenetic Analyses
Source: Viruses. 2021 Mar 19;13(3):513. doi: 10.3390/v13030513 (PMC8003824; doi:10.3390/v13030513)
Supplement: Supplementary file 1 [file viruses-13-00513-s001.zip]

Archive with 9 entries (9 files):
- Supplementary figure 1.tif
- Supplementary figure 2.tif
- Supplementary figure 3.tif
- Supplementary figure 4.tif
- Supplementary figure 5.tif
- Supplementary FigureS LEGEND.docx
- Supplementary Table 1.docx
- Supplementary Table 2.docx
- Supplemetary Figure 6.tif
